# Supplementary material for: Versican is crucial for the initiation of cardiovascular lumen development in medaka (Oryzias latipes)
Source: Sci Rep. 2019 Jul 1;9:9475. doi: 10.1038/s41598-019-45851-3 (PMC6603046; doi:10.1038/s41598-019-45851-3)
Supplement: Supplementary file 2 — Dataset 1 [file 41598_2019_45851_MOESM2_ESM.xls]

## Sheet: Human
VCAN	NM_004385
	ENSG00000038427
start	end	exon	Human	Length	sequence	Contig	Start	End	Intron size	Comment
1	260	Exon1		260	GCTGCCCCGAGCCTTTCTGGGGAAGAACTCCAGGCGTGCGGACGCAACAGCCGAGAACATTAGGTGTTGTGGACAGGAGCTGGGACCAAGATCTTCGGCCAGCCCCGCATCCTCCCGCATCTTCCAGCACCGTCCCGCACCCTCCGCATCCTTCCCCGGGCCACCACGCTTCCTATGTGACCCGCCTGGGCAACGCCGAACCCAGTCGCGCAGCGCTGCAGTGAATTTTCCCCCCAAACTGCAATAAGCCGCCTTCCAAG		1	260	11489	UTR
261	336	Exon2		76	GCCAAGATGTTCATAAATATAAAGAGCATCTTATGGATGTGTTCAACCTTAATAGTAACCCATGCGCTACATAAAG		11750	11825	6509
337	711	Exon3		375	TCAAAGTGGGAAAAAGCCCACCGGTGAGGGGCTCCCTCTCTGGAAAAGTCAGCCTACCTTGTCATTTTTCAACGATGCCTACTTTGCCACCCAGTTACAACACCAGTGAATTTCTCCGCATCAAATGGTCTAAGATTGAAGTGGACAAAAATGGAAAAGATTTGAAAGAGACTACTGTCCTTGTGGCCCAAAATGGAAATATCAAGATTGGTCAGGACTACAAAGGGAGAGTGTCTGTGCCCACACATCCCGAGGCTGTGGGCGATGCCTCCCTCACTGTGGTCAAGCTGCTGGCAAGTGATGCGGGTCTTTACCGCTGTGACGTCATGTACGGGATTGAAGACACACAAGACACGGTGTCACTGACTGTGGATG		18335	18709	3073
712	886	Exon4		175	GGGTTGTGTTTCACTACAGGGCGGCAACCAGCAGGTACACACTGAATTTTGAGGCTGCTCAGAAGGCTTGTTTGGACGTTGGGGCAGTCATAGCAACTCCAGAGCAGCTCTTTGCTGCCTATGAAGATGGATTTGAGCAGTGTGACGCAGGCTGGCTGGCTGATCAGACTGTCAG		21783	21957	83
887	1014	Exon5		128	ATATCCCATCCGGGCTCCCAGAGTAGGCTGTTATGGAGATAAGATGGGAAAGGCAGGAGTCAGGACTTATGGATTCCGTTCTCCCCAGGAAACTTACGATGTGTATTGTTATGTGGATCATCTGGATG		22041	22168	18171
1015	1308	Exon6		294	GTGATGTGTTCCACCTCACTGTCCCCAGTAAATTCACCTTCGAGGAGGCTGCAAAAGAGTGTGAAAACCAGGATGCCAGGCTGGCAACAGTGGGGGAACTCCAGGCGGCATGGAGGAACGGCTTTGACCAGTGCGATTACGGGTGGCTGTCGGATGCCAGCGTGCGCCACCCTGTGACTGTGGCCAGGGCCCAGTGTGGAGGTGGTCTACTTGGGGTGAGAACCCTGTATCGTTTTGAGAACCAGACAGGCTTCCCTCCCCCTGATAGCAGATTTGATGCCTACTGCTTTAAAC		40340	40633	6952
1309	4269	Exon7		2961	CTAAAGAGGCTACAACCATCGATTTGAGTATCCTCGCAGAAACTGCATCACCCAGTTTATCCAAAGAACCACAAATGGTTTCTGATAGAACTACACCAATCATCCCTTTAGTTGATGAATTACCTGTCATTCCAACAGAGTTCCCTCCCGTGGGAAATATTGTCAGTTTTGAACAGAAAGCCACAGTCCAACCTCAGGCTATCACAGATAGTTTAGCCACCAAATTACCCACACCTACTGGCAGTACCAAGAAGCCCTGGGATATGGATGACTACTCACCTTCTGCTTCAGGACCTCTTGGAAAGCTAGACATATCAGAAATTAAGGAAGAAGTGCTCCAGAGTACAACTGGCGTCTCTCATTATGCTACGGATTCATGGGATGGTGTCGTGGAAGATA…		47586	50546	14697
4270	9531	Exon8		5262	GTCGAATGAGTGATTTGAGTGTAATTGGTCATCCAATAGATTCAGAATCTAAAGAAGATGAACCTTGTAGTGAAGAAACAGATCCAGTGCATGATCTAATGGCTGAAATTTTACCTGAATTCCCTGACATAATTGAAATAGACCTATACCACAGTGAAGAAAATGAAGAAGAAGAAGAAGAGTGTGCAAATGCTACTGATGTGACAACCACCCCATCTGTGCAGTACATAAATGGGAAGCATCTCGTTACCACTGTGCCCAAGGACCCAGAAGCTGCAGAAGCTAGGCGTGGCCAGTTTGAAAGTGTTGCACCTTCTCAGAATTTCTCGGACAGCTCTGAAAGTGATACTCATCCATTTGTAATAGCCAAAACGGAATTGTCTACTGCTGTGCAACCTA…		65244	70505	3268
9532	9645	Exon9		114	GACCTGATCGCTGCAAAATGAACCCGTGCCTTAACGGAGGCACCTGTTATCCTACTGAAACTTCCTACGTATGCACCTGTGTGCCAGGATACAGCGGAGACCAGTGTGAACTTG		73774	73887	2320
9646	9759	Exon10		114	ATTTTGATGAATGTCACTCTAATCCCTGTCGTAATGGAGCCACTTGTGTTGATGGTTTTAACACATTCAGGTGCCTCTGCCTTCCAAGTTATGTTGGTGCACTTTGTGAGCAAG		76208	76321	5279
9760	9918	Exon11		159	ATACCGAGACATGTGACTATGGCTGGCACAAATTCCAAGGGCAGTGCTACAAATACTTTGCCCATCGACGCACATGGGATGCAGCTGAACGGGAATGCCGTCTGCAGGGTGCCCATCTCACAAGCATCCTGTCTCACGAAGAACAAATGTTTGTTAATC		81601	81759	1433
9919	10001	Exon12		83	GTGTGGGCCATGATTATCAGTGGATAGGCCTCAATGACAAGATGTTTGAGCATGACTTCCGTTGGACTGATGGCAGCACACTG		83193	83275	17377
10002	10146	Exon13		145	CAATACGAGAATTGGAGACCCAACCAGCCAGACAGCTTCTTTTCTGCTGGAGAAGACTGTGTTGTAATCATTTGGCATGAGAATGGCCAGTGGAATGATGTTCCCTGCAATTACCATCTCACCTATACGTGCAAGAAAGGAACAG		100653	100797	7419
10147	10329	Exon14		183	TCGCTTGCGGCCAGCCCCCTGTTGTAGAAAATGCCAAGACCTTTGGAAAGATGAAACCTCGTTATGAAATCAACTCCCTGATTAGATACCACTGCAAAGATGGTTTCATTCAACGTCACCTTCCAACTATCCGGTGCTTAGGAAATGGAAGATGGGCTATACCTAAAATTACCTGCATGAACC		108217	108399	144
10330	11185	Exon15		856	CATCTGCATACCAAAGGACTTATTCTATGAAATACTTTAAAAATTCCTCATCAGCAAAGGACAATTCAATAAATACATCCAAACATGATCATCGTTGGAGCCGGAGGTGGCAGGAGTCGAGGCGCTGATCCCTAAAATGGCGAACATGTGTTTTCATCATTTCAGCCAAAGTCCTAACTTCCTGTGCCTTTCCTATCACCTCGAGAAGTAATTATCAGTTGGTTTGGATTTTTGGACCACCGTTCAGTCATTTTGGGTTGCCGTGCTCCCAAAACATTTTAAATGAAAGTATTGGCATTCAAAAAGACAGCAGACAAAATGAAAGAAAATGAGAGCAGAAAGTAAGCATTTCCAGCCTATCTAATTTCTTTAGTTTTCTATTTGCCTCCAGTGCAGTCC…		108544	109399
				10191	ATGTTCATAAATATAAAGAGCATCTTATGGATGTGTTCAACCTTAATAGTAACCCATGCGCTACATAAAGTCAAAGTGGGAAAAAGCCCACCGGTGAGGGGCTCCCTCTCTGGAAAAGTCAGCCTACCTTGTCATTTTTCAACGATGCCTACTTTGCCACCCAGTTACAACACCAGTGAATTTCTCCGCATCAAATGGTCTAAGATTGAAGTGGACAAAAATGGAAAAGATTTGAAAGAGACTACTGTCCTTGTGGCCCAAAATGGAAATATCAAGATTGGTCAGGACTACAAAGGGAGAGTGTCTGTGCCCACACATCCCGAGGCTGTGGGCGATGCCTCCCTCACTGTGGTCAAGCTGCTGGCAAGTGATGCGGGTCTTTACCGCTGTGACGTCATG…
				3396	MFINIKSILWMCSTLIVTHALHKVKVGKSPPVRGSLSGKVSLPCHFSTMPTLPPSYNTSEFLRIKWSKIEVDKNGKDLKETTVLVAQNGNIKIGQDYKGRVSVPTHPEAVGDASLTVVKLLASDAGLYRCDVMYGIEDTQDTVSLTVDGVVFHYRAATSRYTLNFEAAQKACLDVGAVIATPEQLFAAYEDGFEQCDAGWLADQTVRYPIRAPRVGCYGDKMGKAGVRTYGFRSPQETYDVYCYVDHLDGDVFHLTVPSKFTFEEAAKECENQDARLATVGELQAAWRNGFDQCDYGWLSDASVRHPVTVARAQCGGGLLGVRTLYRFENQTGFPPPDSRFDAYCFKPKEATTIDLSILAETASPSLSKEPQMVSDRTTPIIPLVDELPVIPTEFPPVG…

## Sheet: Mouse
Vcan	NM_001081249
	ENSMUSG00000021614
start	end	exon	Human	Length	sequence	Contig	Start	End	UTR
1	246	Exon1	260	246	CTGGGCGAAGAACTCAAGGAGCGCGGGCGCAGCAGCTGTGAGCATTAGGTGCTGTGGCCAAGCGCTGGGACAAGGATCTGCCGCTACCAGCGCATCCTCTCTCCTCTCCAGCTCTGTCCCGCACTCGCTGCACCCTTCCCCAGGCCACCGCGCTTCCTATGTGATCTTCCGGGGCAACGCGGAGCCCTTTCTCACAGCTCAGCAGTGAATTTCCACCCCGAAAACTGCAGTAAGCCGCCTTTCAAG		1	246
247	322	Exon2	76	76	GACAAGATGTTGATAAATATGAAAGGCATCTTATGGATGTGCTCAACCTTATTACTAACCCATGCACTACATCAAG		10785	10860
323	697	Exon3	375	375	CCAAAATGGAAACCAGCCCACCTGTTAAAGGCTCTCTGTCTGGAAAAGTGGTCCTACCTTGTCATTTTTCAACCTTACCTACCTTACCACCCAATTACAACACGAGTGAATTTCTCAGAATCAAATGGTCTAAGATGGAAGTGGACAAAAATGGAAAAGATATAAAGGAGACGACTGTCTTGGTGGCCCAGAACGGAAATATCAAGATTGGTCAGGACTACAAGGGGCGAGTGTCCGTGCCTACACATCCCGATGATGTAGGTGATGCTTCCCTCACCATGGTCAAACTCCGGGCTAGTGATGCAGGCGTCTACCGATGTGATGTCATGTATGGGATTGAAGACACTCAGGACACCATGTCACTGGCTGTGGATG		16656	17030
698	872	Exon4	175	175	GTGTTGTGTTTCACTACAGGGCAGCCACCAGCAGGTACACTCTGAACTTTGCCGCTGCTCAACAGGCTTGTTTGGATATCGGGGCGGTCATAGCAAGCCCAGAGCAGCTGTTTGCCGCCTATGAGGATGGATTTGAGCAGTGTGATGCAGGATGGCTGTCTGATCAAACTGTCAG		20373	20547
873	1000	Exon5	128	128	ATATCCCATACGGGCTCCCCGAGAGGGCTGTTACGGAGACATGATGGGGAAGGAAGGGGTTCGGACCTATGGATTCCGCTCTCCCCAGGAAACCTATGATGTGTATTGTTATGTGGATCATCTGGATG		20625	20752
1001	1294	Exon6	294	294	GCGATGTGTTCCACATCACTGCTCCCAGTAAGTTCACCTTCGAGGAGGCCGAAGCAGAGTGTACAAGCAGGGATGCGAGGCTGGCGACTGTTGGAGAACTTCAGGCAGCTTGGAGAAATGGCTTTGACCAATGCGATTACGGCTGGCTGTCGGATGCCAGCGTGCGGCACCCTGTGACTGTGGCCAGGGCCCAGTGTGGAGGAGGTCTACTTGGGGTGAGAACCCTGTATCGTTTTGAGAACCAGACATGCTTCCCTCTCCCTGATAGCAGATTTGATGCCTACTGCTTTAAAC		29821	30114
1295	4174	Exon7	2961	2880	CTAAACAGAATATATCAGAGGCAACCACCATCGAAATGAATATCCTCGCAGAAACTTCATCACCCAGTTTATCCAAAGAACCACACATGGTACCTGACAGAGCTACACCAGTCATTCCATTAGCCACCGAATTACCTATTTTTACCACACACTTCCCTCCTGCAGGAAATATAGTCAATTCTGAACAGAAATCTGTAGTCTATTCTCAGGCTATCACAGGCAGATTAGCCATGGAATCACCCACAACTACTCGGAATACCATCAACTCTTGGGATCTGAATGACTCCTTGGCTTCTGGGTCAGGGCCACTTGGAATGCCAGACATATCTGAAATTAAGGAGGAGGAACTCCGAAGTACAACTGTCATCTCCCAACATGCTACTGGCTCACAGGCTGTAA…		36522	39401
4175	9391	Exon8	5262	5217	GTCGATTGAGTGATATGATTGTAAGTGGTCATCCAATAGATTCAGAATCTAAAGAAGAGGAACCTTGCAGTGAAGAAACAGATCCACTGCATGATCTGTTTGCTGAAATTTTACCCGAGTTACCAGACTCATTTGAAATAGACATATATCACAGTGAGGAAGATGAAGACGGAGAGGAGGACTGTGTAAATGCAACGGATGTAACAACTACTCCGTCAGTGCAGTATATCAATGGGAAGCAGCTCGTTACCACAGTGCCTAAGGACCCGGAAGCTGCAGAAGCTAGGCGTGGCCAGTACGAAAGTGTTGCACCTTCTCAGAATTTCCCAGATAGTTCTGCAACTGACACCCATCAGTTTATACTAGCAGAAACAGAATCGTCAACTACCATGCAATTTA…		48818	54034
9392	9505	Exon9	114	114	GACCTGATCTCTGCAAAACAAACCCATGCCTCAACGGAGGCACCTGTTATCCTACCGAGACTTCCTATGTGTGCACCTGTGCACCTGGATACAGCGGAGACCAGTGTGAACTTG		57127	57240
9506	9619	Exon10	114	114	ATTTTGATGAATGTCACTCTAACCCTTGTCGGAATGGTGCCACCTGTGTGGATGGTTTTAATACATTTAGATGTCTCTGTCTCCCAAGTTATGTTGGTGCACTCTGTGAACAAG		57806	57919
9620	9778	Exon11	159	159	ACACTGAGACATGTGACTATGGCTGGCACAAATTCCAAGGACAGTGCTACAAGTACTTTGCTCATCGACGCACATGGGATGCTGCTGAAAGGGAGTGTCGCCTGCAGGGTGCCCACCTCACAAGCATCCTTTCTCATGAGGAACAAATGTTTGTGAATC		62361	62519
9779	9861	Exon12	83	83	GTGTGGGCCATGATTACCAGTGGATCGGCCTCAATGACAAGATGTTTGAACATGACTTCCGCTGGACTGACGGCAGTGCACTG		64162	64244
9862	10006	Exon13	145	145	CAATATGAGAACTGGAGACCCAACCAGCCAGACAGTTTCTTTTCTGCAGGAGAAGACTGCGTTGTGATCATTTGGCATGAAAATGGTCAGTGGAATGACGTCCCCTGCAATTACCACCTCACCTACACTTGCAAGAAGGGAACAG		80258	80402
10007	10189	Exon14	183	183	TTGCTTGCGGCCAACCCCCTGTTGTAGAAAATGCCAAGACCTTTGGAAAGATGAAACCACGCTATGAAATCAACTCCTTGATTAGATATCACTGCAAAGATGGTTTCATTCAGCGACACCTTCCAACTATCCGGTGCCTAGGAAACGGGAGATGGGCAATGCCTAAAATAACCTGCATGAACC		84634	84816
10190	10492	Exon15	856	303	CATCTGCATACCAAAGGACTTATTCTAAGAAATACTTAAAAAATTCCTCATCCGCAAAGGACAATTCTATAAATACATCAAAACATGAGCATCGCTGGAGCCGGAGGCGGCAGGAAACCAGGCGCTGATCCTTAAAATGGCGAACATGTGCTTCACTCATCATTTCAGCCAAAGTCCTGCCTTTCCGTGCCTTTCCTATCACCTCAAGAAGAATTAGAAGTTGGTTTGGATTATGGGACTGCCGTCTGGTCATTTGGGGTGGCTGTACTCTTAAAATATTTTCAATGAAACATGGAATTTTGA		84961	85263
			cDNA	10065	ATGTTGATAAATATGAAAGGCATCTTATGGATGTGCTCAACCTTATTACTAACCCATGCACTACATCAAGCCAAAATGGAAACCAGCCCACCTGTTAAAGGCTCTCTGTCTGGAAAAGTGGTCCTACCTTGTCATTTTTCAACCTTACCTACCTTACCACCCAATTACAACACGAGTGAATTTCTCAGAATCAAATGGTCTAAGATGGAAGTGGACAAAAATGGAAAAGATATAAAGGAGACGACTGTCTTGGTGGCCCAGAACGGAAATATCAAGATTGGTCAGGACTACAAGGGGCGAGTGTCCGTGCCTACACATCCCGATGATGTAGGTGATGCTTCCCTCACCATGGTCAAACTCCGGGCTAGTGATGCAGGCGTCTACCGATGTGATGTCATG…
			amino acid sequence	3354	MLINMKGILWMCSTLLLTHALHQAKMETSPPVKGSLSGKVVLPCHFSTLPTLPPNYNTSEFLRIKWSKMEVDKNGKDIKETTVLVAQNGNIKIGQDYKGRVSVPTHPDDVGDASLTMVKLRASDAGVYRCDVMYGIEDTQDTMSLAVDGVVFHYRAATSRYTLNFAAAQQACLDIGAVIASPEQLFAAYEDGFEQCDAGWLSDQTVRYPIRAPREGCYGDMMGKEGVRTYGFRSPQETYDVYCYVDHLDGDVFHITAPSKFTFEEAEAECTSRDARLATVGELQAAWRNGFDQCDYGWLSDASVRHPVTVARAQCGGGLLGVRTLYRFENQTCFPLPDSRFDAYCFKPKQNISEATTIEMNILAETSSPSLSKEPHMVPDRATPVIPLATELPIFTTHF…

## Sheet: Rat
Cspg2	AF062402, AF072892
	ENSRNOG00000029212
start	end	exon	Human	Length	sequence	Contig	Start	End	Comment	Intron size
1	0	Exon1	260		NNNNNNNNNNN				gap
1	0	Exon2	76		NNNNNNNNNNN				gap
1	99	Exon3	375	99	CATGGTCAAACTCCGTGCTAGTGACGCAGGTGTCTACCGCTGTGATGTCATGTATGGCATTGAAGACACTCAGAACACGATGTCGCTGGCCGTGGACGG		3	101	gap	3459
100	274	Exon4	175	175	GTGTCGTGTTTCACTACAGGGCAGCGACCAGCAGATACACTCTGAACTTCGAGTCTGCTCAACAGGCTTGTTTGGACATCGGGGCGGTCATAGCAACCCCAGAGCAGCTGTTCGCTGCCTATGAGGATGGATTTGAGCAGTGTGATGCAGGATGGCTGTCTGACCAAACTGTCAG		3561	3735		87
275	402	Exon5	128	128	ATATCCCATACGGGCTCCCCGAGAGGGCTGTTATGGAGACATGATGGGGAAGGAAGGGGTCCGGACCTATGGATTCCGCTCTCCCCAGGAAACCTATGATGTGTATTGCTATGTGGATCATCTGGACG		3823	3950		14629
403	696	Exon6	294	294	GCGATGTGTTCCACATCACTGCTCCCAGTAAATTCACCTTCGAGGAGGCCGAAGCAGAGTGTGCAAACCGGGATGCCAGGCTGGCGACTGTTGGGGAACTTCACGCAGCTTGGAGGAACGGCTTTGACCAGTGCGATTACGGCTGGCTATCGGATGCCAGCGTGCGGCACCCTGTGACTGTGGCCAGGGCCCAGTGTGGAGGTGGTCTACTTGGGGTGAGAACCCTGTATCGTTTTGAGAACCAGACATGCTTCCCTCTCCCTGATAGCAGATTTGATGCCTACTGCTTTAAAC		18580	18873		7793
697	3594	Exon7	2961	2898	CTAAACAGAATATATCAGAGGCAACCACCATCGAAACGAATACCCTCGCAGAAACTGCATCACCCAGTTTATCCAAAGAACCACACATGGTACCCGAGAGAGCTACACCAGTCATTCCATTAGTCACCGAATTACCTATTTTTACCACACACTTCCCTCCTGCAGGAAATATAGTCAATTCTGAACAAAAATCTGTAATCTACTCTCAGGCTATCACAGACAGAGTAGCCACTGAATCACCCACAGCTGCTGGGAGTCCCATTAACTCTTGGGATGCGGATGACTACTTGCCTTCTGGGTCAGGACCACTTGGAAAGCCAGACATATCTGAAATTAAGGAGGAAGGACTTCAAAGTACAACTGTCACCTCCCAACATGCTACTGCCTCACACCATGGAA…		26667	27707		12859
3595	8802	Exon8	5262	5208	GTCGAATGAGTGATATGGTTGTAAATGGTCATCCAATAGATTCAGAATCTAAAGAAGAGGAACCTTGCAGTGAAGAAACAGATCCACTGCATGATCTGTTTGCTGAAATTTTACCCGAGTTACCAGATTCCTTCGAAATAGACATATATCACAGTGAGGAAGATGAAGATGGAGAGGAGGACTGTGTAAATGCAACTGATGTAACAACCACTCCGTCAGTGCAGTACATCACTGGGAAGCCACATGTCACTACAGTGCCCAAAAACCCAGAAGCTGCAGAAGCGAGGCGTGGCCTGTATGAAAGTGTTGCGCCTTCTCAGAATTTCTCAAATACTTCCGCAACTGACACCCATCAGTTTATACCGGCCGAAACAGAATTGTCAACTACCATGCAATTTA…		40567	45774		3119
8803	8916	Exon9	114	114	GACCTGATCTCTGCAAAACAAACCCATGCCTCAATGGAGGCACCTGCTATCCTACTGAGACTTCCTATGTGTGCACCTGTGCACCTGGCTACAGTGGAGACCAGTGTGAACTGG		48894	49007		545
8917	9030	Exon10	114	114	ATTTTGATGAATGTCACTCTAACCCTTGTCGGAATGGAGCCACCTGTGTGGACGGTCTGAATACATTTAGATGCCTCTGCCTTCCGAGTTATGTCGGTGCACTCTGCGAACAAG		49553	49666		5193
9031	9189	Exon11	159	159	ACACTGAGACATGCGACTATGGCTGGCACAAATTCCAAGGGCAATGCTACAAGTACTTTGCTCATCGCCGTACATGGGATGCTGCTGAAAGGGAGTGTCGCCTGCAGGGTGCCCACCTCACAAGCATCCTTTCTCATGAGGAACAAATGTTTGTGAATC		54860	55018		1719
9190	9272	Exon12	83	83	GTGTGGGCCATGATTACCAGTGGATTGGCCTCAATGACAAGATGTTTGAACATGACTTCCGCTGGACTGACGGCAGCGCACTG		56738	56820		18363
9273	9417	Exon13	145	145	CAATATGAGAACTGGAGACCCAACCAGCCAGACAGCTTCTTTTCTGCTGGAGAAGACTGCGTTGTGATCATTTGGCATGAGAATGGCCAGTGGAATGACGTCCCCTGCAACTACCACCTCACCTACACCTGCAAGAAGGGAACAG		75184	75328		4711
9418	9600	Exon14	183	183	TTGCTTGCGGCCAACCCCCTGTTGTAGAAAATGCCAAGACCTTTGGAAAGATGAAACCACGTTATGAAATCAACTCCTTGATTAGATACCACTGCAAAGATGGTTTCATTCAGCGTCACCTTCCAACTATCCGGTGCCTAGGAAATGGGAGATGGGCAATGCCTAAAATAACCTGCATGAACC		80040	80222		145
9601	11644	Exon15	856	2044	CATCTGCATACCAAAGGACTTATTCTAAGAAATACTTAAAAAATTCCTCATCAGTCAAGGACAATTCTATAAATACGTCAAAACATGAGCATCGCTGGAGCCGGAGGTGGCAGGAAACGAGGCGCTGATCCTAAAATGGCGAACATAAGCTTCATTCATCATTTCAGCCAAAGCCCTGCCTTTCCGTGCCTTTCCTATCACCTCAAGGAGAATTAGCAGTTGGTTTGGATTTTGGGACTGCCGTCTGGTCATTTGGGGTGGCTGTATTCCTAAAATATTTTCAATGAAACATGGAATTTTGAAAAAAAAAAGCGAATAAAATGAAAGAAAATGAGCGAAGAAGATAACCATTTTCAGCCTATCTAATTTCTTTAGTTCTCTCTCTGCCTCCAGTGCAGA…		80368	82411
				0
			Amino Acid Sequence	3242	WSNSVLVTQVSTAVMSCMALKTLRTRCRWPWTGVVFHYRAATSRYTLNFESAQQACLDIGAVIATPEQLFAAYEDGFEQCDAGWLSDQTVRYPIRAPREGCYGDMMGKEGVRTYGFRSPQETYDVYCYVDHLDGDVFHITAPSKFTFEEAEAECANRDARLATVGELHAAWRNGFDQCDYGWLSDASVRHPVTVARAQCGGGLLGVRTLYRFENQTCFPLPDSRFDAYCFKPKQNISEATTIETNTLAETASPSLSKEPHMVPERATPVIPLVTELPIFTTHFPPAGNIVNSEQKSVIYSQAITDRVATESPTAAGSPINSWDADDYLPSGSGPLGKPDISEIKEEGLQSTTVTSQHATASHHGITEDTQTHESVTQIEQIEVGPLVTSMEITNHISFK…

## Sheet: Chicken
VCAN	NM_204787
	ENSGALG00000015624
start	end	exon	Human	Length	sequence	Contig	Start	End	Comment	Intron size
1	138	Exon1	260	138	GGAGACCCCCGGAACCAGCACCTCCTTCCAGCACCAACCAGGGAATTTACTCGTTCATGCGGCCACTGGGATCTCTGGACTAGCCTGGCCACCGCGTTGTGATTTTTTTGCAATCTCTGCAATACGCTACCTTTTAAG				gap
139	214	Exon2	76	76	ATCAAGATGTTGTTAAACATAAAAAGCATCATATGGATGTGCTCTACGTTAGCTATAACATATATGCTACCTAAAG		1979	2048		9426
215	586	Exon3	375	372	TTAAAGCAGAAAAAAAAACCCTGGTGAAGGGATCCCTCTCTGGAACGTCAGTCCTTCCATGCTTCTTTTCAACCACACCCACCATAGCCTCCAGCTATGCAGCCGAATATCTTCGAATCAAATGGTCAAAGGTTGAACTGGATAAAAGCGGAAAAGATGCAAAAGAAACCACAGTCCTTGTGGCCCAGAATGGGAACATCAAAATAGGCCAGAACTACAAGGATAGGGTGTCTGTTCCAACCCATTCAGAGGAGACCGGTGATGCTTCACTGACTTTCTCTAGGCTGCGTGCAAGTGATGCAGGGGTGTACCGCTGTGATGTGATGTATGGAGTTGAGGACACACAAGGCATTGTATCGCTGGCTGTTGATG		11475	11846		11215
587	761	Exon4	175	175	GTGTAGTATTTCACTATCGTGCAGCCACCAGCAGGTACACTTTGAATTTTACACAAGCTCAGCAGACTTGTTTGGACAATGGTGCTGTCATAGCAAGCCCAGAGCAACTGAAGGCAGCATATGAAGATGGGTTTGAACAATGTGATGCTGGCTGGTTGTCTGACCAGACTGTTAG		23062	23236		114
762	889	Exon5	128	128	GTATCCAATTAGACATCCAAGAATTGGTTGCTTTGGAGATAAAATGGGAAAGAAAGGAGTCAGAACATATGGACGCCGTTTTCCTAATGAAACTTATGATGTGTATTGCTATGTGGAACACATGCAAG		23351	23478		9650
890	1183	Exon6	294	294	ATGAAGTTGTTCATGTTTCTGTTCCTGAGAAGCTCACCTTTGAGGAAGCAAAAGAGCTATGTCGGAAAAGAGATGGTGTTCTTGCTTCTGTTGGAAACATGTATGTGGCCTGGAGGAATGGATTTGACCAATGTGACTACGGCTGGCTGGCGGATGGAAGTGTTCGTTACCCTGCCTCTGTGGCAAGGCCCCAGTGTGGTGGAGGTTTACTTGGGGTGAGAACCCTGTATCGCTATGAGAACCAAACAGGCTTTCCTTACCCAGATAGCAAGTTTGATGCCTACTGCTACGAAC		33129	33422
1184	4378	Exon7	2961	3195	GTAAAAAAATTGTATCAGAGCCTACAACTGTTAAGCTGGTTACAACTCTGAAAACTGACAGTGTGGAACTATCATCTGCTAAAGTTACTCTTAAACCTTCTGTTTTTGAGAGTTCAGTTACTGAAGTGGCTGTCACCAAAACAAAGGTCCCTGCTTGGGAGGAAGCAACCCTAGAGACTGAAGATACAAAAATGACTACTGAAGTGGCTGAGGAGAAAAGGGAAATGGAGGTGCTTATGGAGAACATTAAGTTAACCACCCTTTTACCTCAGACTGTCACAGATGGTGAAATAAGCCCTTATGATACGCTGGGAAGGACTGAATATGATGTTTCACCTAGGTTAACAGAGAGCACATCTGCAGCTTTGGAAGTGGAGCACACTTACTCTGAAGCAGAAT…				gap
4379	9904	Exon8	5262	5526	ATCATCCGGTGAATGAGTTTTTGGATCTGTTCAGTCGCCACATTCTTCCTCATGCAGTAGATGAGACCCATACTGATGCAGAATCAGCTCAGACTGAACCCTGTACTTCAGACTCTGTGCAGGATTCGTCTGAATATATAATATTGGATCCTTTCTTTCCAAACTTTATGGACTTTGAAGAGGAGGAAGAGGACTGTGAAAATACTACTGATGTTACAACTCCTCCAGCTTTGCAGTTCATCAATGGAAAGCAACAAGTGACAAGTGCACCTAAAAGCACTAAAGCTGAGGAAGCAAGAAGTGACCAAATTGAAAGTGTTGCACATTCAAAAAATGTAACTTTTTCACAAATCAATGAAACAAACACCTTCATAATATCTGAAACAGAAGCTTCTGGTA…				gap
9905	10018	Exon9	114	114	GACAGGATCCATGCAAAAGTAATCCCTGCCTTAATGGTGGTACCTGCTATCCACGTGGTTCATTTTACATCTGTACATGTTTGCCAGGTTTCAATGGTGAGCAGTGTGAATTAG		71602	71715		1743
10019	10132	Exon10	114	114	ATATTGATGAATGCCAGTCTAACCCATGCCGCAATGGAGCCACATGTATAGATGGCCTCAATACATTTACTTGCCTGTGTCTACCAAGCTATATTGGTGCTCTCTGTGAGCAAG		73459	73572		7126
10133	10291	Exon11	159	159	ACACAGAGACTTGTGATTATGGTTGGCACAAGTTCCAAGGACAGTGCTACAAATACTTTGCCCACCGACGTACCTGGGATACGGCTGAGAGAGAATGCCGCCTACAAGGAGCCCACCTGACAAGCATTTTATCCCATGAGGAACAAGTCTTCGTGAACC		80699	80857		730
10292	10374	Exon12	83	83	GTATTGGGCACGACTACCAGTGGATTGGCCTCAATGACAAGATGTTTGAGCGTGATTTCCGCTGGACTGATGGTAGCCCACTG		81588	81670		13374
10375	10519	Exon13	145	145	CAATATGAGAACTGGCGACCAAACCAGCCGGATAGTTTCTTTTCTGCTGGAGAAGACTGTGTTGTTATAATATGGCATGAGAATGGGCAGTGGAATGATGTTCCATGCAATTACCACCTGACCTACACCTGCAAGAAAGGAACAG		95045	95189		1350
10520	10702	Exon14	183	183	TTGCCTGTGGTCAACCTCCTGTTGTAGAAAATGCAAAGACCTTTGGGAAGATGAAACCTCGTTATGAGATTAATTCCCTTATTAGATATCACTGCAAAGATGGTTTCATCCAACGTCATATTCCAACCATACGTTGCCAAGGGAATGGAAGATGGGATATGCCTAAAATTACATGCATGAATC		96540	96722	gap
10703	12307	Exon15	856	1605	CGTCCACATACCAAAGGACTTATTCTAAGAAATACTACTATAAACATTCTTCATCAGGAAAGGGAACATCATTAAATTCCTCAAAACACTACCATCGCTGGATCAGGACGTGGCAGGACTCAAGGCGCTGAGTGCTAAATGGTGAATGGGGATTTCCACCATTTCAGCCAAAGTTCTAACTTTCTGTGCCTTTTCTATCACTTGTAGGAGTATTATGAAATTGTTTTGAAACTACGGACTCCGGTATTCACAATGCATTTTGCAAAAATATTGTGTTTATCAGAAAATTTAAGAAAGTATATAGAGGTAAAGTGCTTATGGGGATAAAAAGAAACCATTTCCAGCCTATAATGATCATTAGTTTTCTATATGCCATCAGTGTGGACCATTTTATGATAC…		97892	99498
			cDNA	10689	ATGTTGTTAAACATAAAAAGCATCATATGGATGTGCTCTACGTTAGCTATAACATATATGCTACCTAAAGTTAAAGCAGAAAAAAAAACCCTGGTGAAGGGATCCCTCTCTGGAACGTCAGTCCTTCCATGCTTCTTTTCAACCACACCCACCATAGCCTCCAGCTATGCAGCCGAATATCTTCGAATCAAATGGTCAAAGGTTGAACTGGATAAAAGCGGAAAAGATGCAAAAGAAACCACAGTCCTTGTGGCCCAGAATGGGAACATCAAAATAGGCCAGAACTACAAGGACAGGGTGTCTGTTCCAACCCATTCAGAGGAGACCGGTGATGCTTCACTGACTTTCTCTAGGCTGCGTGCAAGTGATGCAGGGGTGTACCGCTGTGATGTGATGTAT…
			Amino Acid	3562	MLLNIKSIIWMCSTLAITYMLPKVKAEKKTLVKGSLSGTSVLPCFFSTTPTIASSYAAEYLRIKWSKVELDKSGKDAKETTVLVAQNGNIKIGQNYKDRVSVPTHSEETGDASLTFSRLRASDAGVYRCDVMYGVEDTQGIVSLAVDGVVFHYRAATSRYTLNFTQAQQTCLDNGAVIASPEQLKAAYEDGFEQCDAGWLSDQTVRYPIRHPRIGCFGDKMGKKGVRTYGRRFPNETYDVYCYVEHMQDEVVHVSVPEKLTFEEAKELCRKRDGVLASVGNMYVAWRNGFDQCDYGWLADGSVRYPASVARPQCGGGLLGVRTLYRYENQTGFPYPDSKFDAYCYERKKIVSEPTTVKLVTTLKTDSVELSSAKVTLKPSVFESSVTEVAVTKTKVPAW…

## Sheet: Fugu
	SINFRUG00000127550, SINFRUG00000156797
start	end	exon	Human	Length	sequence	Contig	Start	End	Comment
1	0	Exon1	260	0
1	0	Exon2	76	0
1	355	Exon3	375	355	CCGGTCACTGGTTCCCTCTCGGGGAAGGTGAATCTTCCCTGCTTCTTCTCTGCGATTCCCACTTCAGCACCAGCCATCAGTCCCAATGGAACCATCCACACCAGAGAATACCTGCGGATCAAATGGACCAAAATAGAGCGGCACGTAGAGACCACCGTGCTGGTGGCACAGAACGGAGTCATCAAAATCGGCCCCAGCTACAGGAGCCGCGTGTCTGTGCCCAGCCACCCCGAAGATGTCGGCGACGCAACGCTGACAATGGTCAAGCTACGTGCCAGCGACACAGGAACGTATCGCTGTGAGGTCATGTACGGCATCGAGGACACCCGGGATACAGTTGACCTTGATGTCAGCG
356	530	Exon4	175	175	GTGTGGTGTTTCACTACCGGACAAACGCCAGCAGGTACAACTTGGACTACCAGGGGGCGGTCCAAACGTGCCAAGATATTGGAGCAACCATTGCTACCTTTGAGCAGCTGAAAGCTGCCTACGAGGATGGATTTGATCAGTGTGATGCCGGCTGGCTGGCTGAGCAGATAGTCGG
531	658	Exon5	128	128	GTACCCAATCACAAGGCCAAGAAAGGGCTGCTATGGCAACCTACAGAGCAAACCTGGCATTAGGACATATGGGAAACGGAAACTCACAGACACCTATGATGTTTACTGCTACATAGACAAACTTGATG
659	952	Exon6	294	294	GTAAAGTGTATTATTCACCCGTCAGACACAAGATGACTTTTGAAGAAGCCAGTAAAGAGTGTCTGAAGGAAAACGCTGTGCTGGCAAACCCGGGCCAGCTCCACGCTGCCTGGCGCCTCGGTTTGGACAGGTGTGACTACGGCTGGCTGTCCGACGGCAGTGCTCGACACCCCGTCGCCGTGCCAAAGATGCAGTGTGGGGGAGGTCTGCTCGGAGTCAGGACCATGTACCGTTTTAAAAACCAAACCGGCTTTCCAGAACCAGCCACAATGCTGGGAGCTTATTGTTTTAAAG
953	2036	Exon7	2961	1084	NNNNNNNNNNNNNNNNNNNNNNNNNNNNNNNNNNNNNNNNNNNNNNNNNNNNNNNNNNNNNNNNNNNNNNNNNNNNNNNNNNNNNNNNNNNNNNNNNNNNNNNNNGTATCAACAGCATCTTCACTGTTCAGCACAGAGAAACCAACTGGATTACCAATTATTGAAGATGGTACAAGCATGACAGAGAAGACCTCAGTTTCACCTCAAACTGATGAAACCCTGCAGCTCTTTACATCTGAAGATGGTTCAGGTGAACAAGTCCAAGATTTGCTGACTCAGTCTTCTTCTGTGACCTTTGCACCCTCTGTTGACATCACTGAAAAATCTGGCTTGATACCAACTGGAACCACAGACACTCTTGATCTGGATAAGATGAAGCTTCCCCTTTCAGAGCAGCCA…				gap
2037	8978	Exon8	5262	6942	NNNNNNNNNNNNNNNNNNNNNNNNNNNNNNNNNNNNNNNNNNNNNNNNNNNNNGTATCAACAGCATCTTCACTGTTCAGCACAGAGAAACCAACTGGATTACCAATTATTGAAGATGGTACAAGCATGACAGAGAAGACCTCAGTTTCACCTCAAACTGATGAAACCCTGCAGCTCTTTACATCTGAAGATGGTTCAGGTGAACAAGTCCAAGATTTGCTGACTCAGTCTTCTTCTGTGACCTTTGCACCCTCTGTTGACATCACTGAAAAATCTGGCTTGATACCAACTGGAACCACAGACACTCTTGATCTGGATAAGATGAAGCTTCCCCTTTCAGAGCAGCCATCAGTTCCTCCAGCGTCAGCAGAGAGCATTTCTAGCTCAGTGACAGTTTCTC…				gap
8979	9092	Exon9	114	114	AAGTTCATTCCTGTACTGAAAACCTTTGCCTGAATGGAGGCTCTTGCCACAAAAATGGAGCCGTTCATGTGTGTAGCTGTGCTCCTGGTTACACTGGTGATCGCTGTCAAACAG
9093	9206	Exon10	114	114	ATATTGATGAATGCAACTCAAACCCTTGTCGCAATGGTGGAACCTGCATAGACGGGCTGGCGTCCTTCACGTGCGTTTGCCTTCCGAGCTATTCTGGATTGTACTGTGAGGAAG
9207	9365	Exon11	159	159	ATACACAAACGTGTCACTACGGCTGGCACAAGTTCCAGGGAAGCTGCTACAAGTACTGCCCCCAGAGGAAAAGCTGGGACACGGCAGAGAGAGAGTGTCGCATGCAGGGCGCTCATCTGGTCAGCATCACCTCCCACGAGGAGCAACAATTTATAAACC
9366	9448	Exon12	83	83	GTCTTGGACGAGACTACCAGTGGATCGGTCTGAATGATAAGATGTTTGACAACGACTTCCGCTGGACTGACGGCAGCCCTTTG
9449	9593	Exon13	145	145	CAATATGAAAACTGGAGGCCGAACCAGCCCGACAGCTTCTTCACTGCTGGTGAGGATTGCGTCGTGATGATTTGGCATGAAGATGGCCAGTGGAACGATGTCCCATGTAACTACCACCTCACGTTCAGCTGCAAGAAGGGCACAG
9594	9776	Exon14	183	183	TGGCCTGCAGCCAGCCCCCTCTAGTGGAAAATGCCCGCACTTTTGGTAAGAAGCGCGAGCGGTACGAAGTGAACTCCCTCATCAGGTACCAATGCCAGAGGGGCTTCGTTCAGAGGCACCCCCCGACTATCCGTTGTCGTGGTAACGGACACTGGGATGCGCCAAAAATCTCCTGCATGAATC
9777	9931	Exon15	856	155	CATCCAACTACCAAAGGGTCTTCCTCGGGAAGCATCACCACTCTCGACTCTCCATCAACACCTTCCAGCGATGGCCGAACGAGGCCTTCCGCTTCCACAGCCAGCTGTACCGCGGAAAAAGAGACAAGCCCTCGCCGAGGGGGAGGAGACAGTGA

## Sheet: Tetraodon
	GSTENG00028704001
start	end	exon	Human	Length	sequence	Contig	Start	End	Comment	Intron size
		Exon1	260
		Exon2	76
1	355	Exon3	375	355	CCTGTCACTGGTTCCCTCTCGGGGAAGGTGAATCTGCCCTGCTTCTTCTCTGCAATTCCAACTTCAGCACCAGTCATCAGTCCCAATGGAACCATCTACCCCAGAGATCAGCTGCGGATCAAATGGTCCAAAGTAGAAAGACATGTGGAAACCACTGTACTGGTGGCACAAAACGGAGTCATCAAAATAGGCCCCAGCTACAGGAACCGTGTGTCTGTGCCAAGCCACCCTGAAAATGTCGGCGATGCAACACTGACAATGGTCAAACTGCGTGCCAGCGACACAGGAACTTATCGCTGCGAGGTGATGTACGGTATTGAGGACACCCAGGATACAATTGACCTCGATGTCAACG		14137	14491		362
356	530	Exon4	175	175	GTGTGGTGTTTCACTACCGGACAAACACAAGCAGGTACAATTTGAACTACCAGGAGGCGGTCCAAACATGTCAAGATATCGGAGCAACCATTGCTACCTTTGACCAACTGAAATCGGCCTACGAGGATGGATTTGATCAGTGTGATGCTGGCTGGCTTGCCGAGCAAATAGTTGG		14854	15028		96
531	658	Exon5	128	128	ATACCCAATCACAAAGCCAAGAAATGGCTGCTATGGCAACCTCCAAAACAAACCTGGCATTAGGACATATGGGAAAAGGAAACTCACAGACACCTATGATGTATATTGCTACATTGACAAACTTGAGG		15125	15252		527
659	952	Exon6	294	294	GTAAAGTGTACTATTCACCTGCCAAAAACAAGATGTCTTTTGAAGAAGCTAGAAAGGAGTGTCAGAAGGAAAATGCTGTGTTAGCAAATCCTGGGCAGCTCCACGCTGCCTGGCGACTTGGCTTAGACAGGTGTGACTATGGCTGGCTTTCCGATGGTAGTGCTCGGCACCCCGTCGCGGTCCCCAGGATACAATGCGGGGGAGGTCTGCTTGGAGTCAGGACCATGTACCGGTACAAAAACCAAACTGGCTTTCCAGAACCTGCCACAATGCTGGGAGCTTATTGCTTTAGAG		15780	16073		2354
953	1696	Exon7		744	AGCCAGGGCCCACCGAGGAGCAAGATGACCTATCAGTCATCAAGATCAACACAATCCAGCCGGACGTTCCCATGCTAGACCCCTTGCTCATCACAGAGCCACTGTTTGCTGAGGGGAAGACTGAGGAAACCATTCTAATTCCTGGGATCACCACGGCAACGTCCTCTGACCTCACTGACAATCCAACGGAAACAACTGAAGCGAATGCAGAGGAAGTGTTCAGCTCCTCAGAATCAATGTCCACAAGTGTGTATGATATTGGTGTTGATGAGATCCATTATGGTGTTGGGGCCCTTTCGCCGACTCAGCCACCGGAACAGGACTTCATCAGCACAACCGACAGTATTAATATCGATATGACAACAGACACTCCTCCTGAAACCACGTCCACTCAGCCTA…		18428	19171		1474
1697	2572			876	ATTCCCAGGATACCATAATTCCAGCTGTGTCTGAACATCCTGCCCCCTCCCTACCTGATGGTGAGTCCACCTTGCCGAGCAAAAAGCCAGACCTTTTCTCCAAAGCCACTGTAACCGTCATTCCAACTGTTGGCTTTGAAAATGACAAACATGAGATCACACTGGAGCCACACAGTCCAGAAGAAAGGGAGGCCAAGGGTACCCAGACTGTGACAAATGTGACTATGCTGGGTGAAAAAGGTGATATTGATTTTAGTTCATCTACCCTCCCTGTCGATCCTACAACAGCCACAGTAATGGAAACTTCTAGAGTGATTCTGCATGTTAAATACAATGAGCCTGAGGCAATCCCAAAAAGAGTTGAATCTCCTCCTCACAAGCGTCCTGACGCCAATGCAG…		20646	21521		111
2573	3361			789	ACAGCCAAACGTCCTCCATCATACCCACAGAAAAAGTCAGGATGGATTCTGGATTTTTAACAGAGGAGGATGGTTCAAGCCTTCAAACCACAAACATGTTTACATCCAGCCAGTTACTAGCCACTTCTGCAGAAACTGCAAGTTTGTCATCAAGTTCACAGGAAACTGATCTGGTGGTGGAGGGCAGAACAGTGCAAACAACAAAAACAGAAACATTCAAAGGGTTGGAACAAGATCATACAGCAACTCCTGTTTTTTCTTCTTTGCATGGAACAATTGGAATGATTAAGACCACACTGGAGACATTTACTGATTATTTTGGTCACATCCAAACAGAAGGCGATTTACCAGTGACGCAAACACCTGTGGATTTGACAGAGAAGGCTGCGACTGATGAGA…		21633	22421		994
3362	3967			606	TATCTTCATTTTTTAGTACAGAGAAACCAACAGCACTGACATTATTCAAAGATGATATAACTTCGACAAAGAAGTCATCAGTTCCTTCTGAAACGGATAAGACACTGCAAGTCTTTACATCTGAAGATGGTTCAGGTTCGGGTGATGAAATCCAAGATTTGTTGACTCAGTCTTCTTCTGTGACAGCTGCTCCTTTTGATGATGCCACTGAAAAAACACTCCCGGTGTCAGCTAATATTACAGAAACTCAGCCGTCAGTTTTTCCAGTCTCAGCAGAGACAATTTCAAGCTCGGTGGAACTTTCTCCAAATTTGGATGCTCAAACATCACCAACTATTTCAGACTTTGTGGATGATGTTATCAGCAGCGAGTCACCGATGGTTGAGTCTCTTCCTTCTT…		23416	24021		1075
3968	5389			1422	CATCAACAGCATCGTCACTGTTTAGCACAGAGAAACCAACAGCACTGCCAATTATTAAAGATGACACAAGTACAACAGAGAAGTCCTCAGTTTCTCCTGAGACTGATAAAACACTCAAAGTATTTACATCTGAAGATGGTTCAGGTGATGAAATCCAAGAATGGTTGACTCAGTCATCTTCTCGGACAGCTGCTCCTTTAGATGACATCACTGATAAAACACACCTGATGTCAGCTGGAACCACAGAATTTCCTGATATGAATGACATAACACTTCCACTTTCAGAGAAACCATTAACAATCAAATATTCTCCAGCATCAACAGCATCGTCATTGTTTAGCACAGAGAAACCAACAGCACGGCCAGTTATTGATGAAGAAAATGCTGCGACAACGTTGT…		25097	26518		1402
5390	5480			91	CACTGAGAAACCAACAGCAGCACAACCGATTGTCTCTGCTGGTGTGCAACACCAATATCCGTTTTCTACAGCAACAAGTAAAAGCGGTGAG		27921	28011		2270
5481	6757		2961	1277	CACAGAAAAACCAACAACAGCACCACGGGAGGATGAATCCAAGAGTGAAGAGACAGCTGAGGTGGAGAGAGTGCCACATTCAGAAGGAGTTTCATCTGGTCTGTCGCACGACGAAATCTTCTCTGCCTCTACTGAAGAATCCCAGGTGTCCACTCTAGAAAGTACTTCATCTGAAGTGAAAGTTCAGTTTGTCACCACCTTTGTTCCGGAGGCTAATACACGACCATCGGAAGTGTCATTCGAGCAGAGGCGCTCTGAAATTTCAATCACCCTTCCTTTGCAAATCAACACAGACGCTGAGGAGACTGTGCGAACCACGACCAGCCGGTTGATCCCCAGTGACACGTCGAGTCACAAAACTGAATCTGGCTATGATGTAACAACCATGCCACCACATGG…		30282	31558		204
6758	7363	Exon8	5262	48	GACTACATAGTGGCGTGACTGTCGACGGAGAGCCTGTGGAGATTCCAG		31763	31810		92
7364	8785	Exon9	114	114	AAGTTCATTCCTGTACTGAAAACTTTTGTTTGAATGGAGGCTCTTGCCACAAGAATGGGGCAGTTCACACATGTAGCTGTGCTCCTGGTTACGCTGGTGATCGCTGTCAGACAG		31903	32016		95
8786	8876	Exon10	114	114	AGTTTGATGAATGCCACTCAAACCCTTGTCGCAACGGAGGGACCTGCATAGATGGGCTGGCGTCCTACACGTGCGATTGCCTTCCGAGCTACTCTGGACGGAACTGTGAGGAGG		32112	32225		818
8877	10153	Exon11	159	159	ATACCCAAAGTTGCCACTATGGTTGGCATAAGTTTCAGGGAAACTGCTACAAGTACCACCCCCAGAGGAAAAGCTGGGACGCCGCGGAGAGAGAGTGTCGCATGCAGGGCGCTCATCTGGTTAGCATCACCTCCCACGAGGAGCAACAATTTATAAACC		33044	33202		258
10154	10201	Exon12	83	83	GTCTGGGACACGACTACCAGTGGATTGGTCTGAATGATAAGATGTTTGACAACGACTTCCGTTGGACCGATGGCAGCGCTTTG		33461	33543		1670
10202	10315	Exon13	145	145	CAATATGAGAACTGGAGGCCGAACCAGCCCGACAGCTTCTTCACCTCTGGTGAGGACTGTGTCGTGATGATCTGGCATGAAGATGGCCAGTGGAATGATGTCCCGTGTAATTATCACCTCACTTTCAGCTGCAAGAAGGGCACAG		35214	35358		83
10316	10429	Exon14	183	183	TGGCCTGCAGCCAGCCCCCTCTTGTGGAAAATGCGCGCACTTTTGGCAAGAAGCTTGAGCGGTACGAGGTCAACTCTCTCATCAGGTACCAGTGCCGGAAGGGCTTCATTCAAAGGCACCCTCCGACTATCCGTTGTCGCGGCAACGGACACTGGGACGCACCAAAAATCTCCTGCATGAATC		35442	35624		81
10430	10588	Exon15	856	158	CATCAAACTATCAAAGGCTCTTCTTCAGGAAGCATTACCACTCTCGACTCTACAGCATCAGCAATTTCCAGAGATGGCCGGATGAGGCCGTCCGCTTCCACGACCAGCTTTACCGTGGAAACAGGGACATACCCGCTCAGAGGTGGAGGAGACAGTGA		35706	35863
				7761	CCTGTCACTGGTTCCCTCTCGGGGAAGGTGAATCTGCCCTGCTTCTTCTCTGCAATTCCAACTTCAGCACCAGTCATCAGTCCCAATGGAACCATCTACCCCAGAGATCAGCTGCGGATCAAATGGTCCAAAGTAGAAAGACATGTGGAAACCACTGTACTGGTGGCACAAAACGGAGTCATCAAAATAGGCCCCAGCTACAGGAACCGTGTGTCTGTGCCAAGCCACCCTGAAAATGTCGGCGATGCAACACTGACAATGGTCAAACTGCGTGCCAGCGACACAGGAACTTATCGCTGCGAGGTGATGTACGGTATTGAGGACACCCAGGATACAATTGACCTCGATGTCAACGGTGTGGTGTTTCACTACCGGACAAACACAAGCAGGTACAATTTG…
				2587	PVTGSLSGKVNLPCFFSAIPTSAPVISPNGTIYPRDQLRIKWSKVERHVETTVLVAQNGVIKIGPSYRNRVSVPSHPENVGDATLTMVKLRASDTGTYRCEVMYGIEDTQDTIDLDVNGVVFHYRTNTSRYNLNYQEAVQTCQDIGATIATFDQLKSAYEDGFDQCDAGWLAEQIVGYPITKPRNGCYGNLQNKPGIRTYGKRKLTDTYDVYCYIDKLEGKVYYSPAKNKMSFEEARKECQKENAVLANPGQLHAAWRLGLDRCDYGWLSDGSARHPVAVPRIQCGGGLLGVRTMYRYKNQTGFPEPATMLGAYCFREPGPTEEQDDLSVIKINTIQPDVPMLDPLLITEPLFAEGKTEETILIPGITTATSSDLTDNPTETTEANAEEVFSSSESMST…

## Sheet: Medaka
Vcan			http://medaka.utgenome.org/browser.php?sid=f2d0581138fcacb88fb0444e94ae64fc
	ENSORLG00000009876
start	end	exon	Human	Fugu	Length	sequence	Contig	Start	End	Intron size	Comment
1	0	Exon1	260		236	ACTTGTTCCTTTCCAACAGTTCGGAGTCTGTCCCTTCATCCACAGCCAGGATCATCCCGGAGTGAGAGCCAGCGCGCACGCGGAGCATCCCGCATGAGAGGAGGGAAGCTGTTGAGTCAGTTTGAAGCGGACTTATCCGGGCACTGTTTACGCACGAACTTTACGCACGAGGACTCATTCAGTTTAAGGACTTACTTACATATTGTCATTCTTGATGGAATAAAACGCAAGTAAAC		29290	29525	976	5' UTR
1	64	Exon2	76		64	ATGATTCTAAATATAAGGCATATCCTGTGGTTGTATTATCTCAGTGAAGCTGCTGCAGCAACAG		30502	30565	1098	ATG
65	448	Exon3	375		384	CTTCCCATGCGATATCAATACTCAAACCGATAACTGGATCCCTGTCAGGGAAAGTGAATCTTCCTTGTTATTTTTCAACAATCCCAACATCTGCACCACTCATTGGTCCAAATGGATCAATCACTTATGGCCGGGATCTGTTAAGGATCAAATGGACCAAGATACAAAGAAATACAGAGTCTGTTGTGCTGGTGGCACAAAATGGGGTGATCAAGATAGGTAAGAGTTACAGGAACCGAGTATCAGTGCCCAGTCATCCTGAAGATGTTGGCGACGCTTCACTAACTATGGTCAAGCTGCGTGCCAGTGATGCAGGCACTTACCGCTGTGAGGTCTTGTATGGCATCGAAGACACCCAGGACACAATTAGCCTTGATGTCAGAG		31664	32047	864
449	623	Exon4	175		175	GCGTTGTTTTCCATTACCGAGCAAAAACCAGCAGATACACTTTAGATTATCAGAAGGCTGTTCGGGCCTGTCAAGATATTGGAGCAACTATTGCTACCTATGACCAACTGAAAGCGGCCTACGAGGATGGGTTTGACCAATGTGATGCTGGCTGGATTGCCGATCAGACAGTGAG		32912	33086	142
624	751	Exon5	128		128	ATACCCAATTACAAAGCCCAGAAAGGGCTGCTTTGGAAACCTCATGACTAACCCTGGCATCAGGTCATATGGAACCAGAAAACCCACAGAGACCTACGACGTGTACTGTTATGTAGACAAACTTGATG		33229	33356	1168
752	1045	Exon6	294		294	GTGAGGTCTATTATGCTCCTGTGACCCGTATGATGACTTTTGAAGAGGCCAGTGAAGAGTGTAAAAAGAGGAATGCTGTCCTTGCGACCCCCGGCCAGCTCCATGCCGCCTGGAGACAGGGGCTAGACAGATGCGACTATGGCTGGTTGTCAGACGGCAGTGTGCGGCATCCTGTTGCAGTATCCAGAATTCAGTGTGGGGGAGGTCTGCTTGGTGTGAGGACCATGTATCGCTACAGAAACCAAACCGGTTTTCCAGAACCAACAATGAAGCTTGGGGCCTACTGTTTCAAAG		34525	34818	3473
1046	4801	Exon7	2961		3756	GAAGAAGAGATGTGTTCAACCAGACATCCTTAGTTGATGTATCTGTGATAGACATCACAACTGCCTCTATTGTCTCCACAACTTCTATGCCCTTACTGGAAAGCAGCACCAATGCAGTTTCCACAACATCAGCCCCAGTCACAGAGGGAGATCAGTCTAAAGACTCTGCAGCTGCCACGAATACTCCATTTATGTTTTCCACTAGCATGGCTCCATCCAGTTTCCCTTCTGCAGATCGTGAAGAGGACCTGATTACAACCATCGCACCCACAATCAAGGAGGAAGATGACACCTTTGATATCGTTACCCCAATGTTCAATATAGATGACTTTGGAACTGTTGATGAGGAGTCTGTTCCCAAACGTGGCGATGTTGTCAGATACCCGTCCATACCAACAG…		38292	XXXX
4802	9643	Exon8	5262		4842	NNNNNNNNNNNNNNNNNNNNNNNNNNNNNNNNNNNNNNNNNNNNNNNNNNNNNNNNNNNNNNNNNNNNNNNNNNNNNNNNNNNNNNNNNNNNNNNNNNNNNNNNNNNNNNNNTCTGAAACCTCAGCAAGAACACAACAAATTTTCACATCAAGCAAACCCCTTGATGAGTTAACAAAACCTGAAACATCCTCAATTAAGTTATCTACAGACGCCCAAAGATTGAGTGTGGAAACAAGTGTGCCATCAAGCAAACCCACAGCACGTCCCACAGGTTCTCCACTGTTCAGCACAGAGAAGCCTACATCACTGTCTGTCAAAGAAAATGATACTGTTGCTATAGACCTAACAATATTGCCAGTTACGCCATCTAGTAACCAAACAGAAGATTATCCTTCCTC…		XXXX	76542	90
9644	9757	Exon9	114		114	GACTGTACTCCTGTGCCAAAAACATCTGCCTAAATGGAGGATCTTGCTACAAAAGTGGCAGTGTCCTTTCTTGCAGCTGTGCTCCCGGTTACACTGGTCCTCTTTGTGAAAACG		76633	76746	91
9758	9871	Exon10	114		114	ACATTGATGAGTGTCATTCAAATCCTTGTCGCAATGGAGGCACATGTGTAGATGGGCTGGCCTCCTTTTCATGTGTTTGTCTTCCAAGCTACACTGGACTCTACTGTGAAAGTG		76838	76951	1914
9872	10030	Exon11	159		159	ACACAGAAACATGTGAGTATGGCTGGCACAAGTTCCAGGGCCACTGCTACAAGCACTTCCCCCAAAGGAAAAACTGGGACTCAGCAGAGCGAGAATGCCGCATGCAGGGGGCTCACCTCACCAGCATCCTCTCACATGAGGAGCAGCTGTTTGTCAACC		78866	79024	203
10031	10113	Exon12	83		83	GTCTCGGACAGGACTACCAATGGATTGGCCTAAACGATAAAGTGTTTCAGAATGACTTCCGCTGGACTGATGGAAGTGTTGTG		79228	79310	1945
10114	10258	Exon13	145		145	CAATATGAACACTGGAGGCCCAACCAGCCTGACAGCTTCTTTTCCTCTGGTGAGGACTGTGTGGTGCTGATCTGGCATGAGGATGGACAGTGGAATGACGTTCCTTGCAACTACCATCTCACCTACACCTGCAAAAAGGGCACAG		81256	81400	122
10259	10441	Exon14	183		183	TTGCCTGTAGTCAACCCCCTGTGGTAGAAAATGCCCGCACTTACGGAAAGAAGCGGGAAAGGTACGAAATCAACTCGCTGGTGAGGTACCGGTGCCGGACAGGCTTCATTCAGAGACACGTTCCAACCATACGTTGTCGTGGGGATGGACGATGGGATGTTCCTAAAATCACCTGCTTAAACC		81523	81705	110
10442	10617	Exon15	856		176	CTTCAAGCTACCAGAGGAGCTTTATAAGAAGACATCAACATCAACACAGAAGTTTGTATAGCGTCAACAACTTCAAAAAATGGCAGGAGGACTCCTTCCATTCAGGCTATAGGCGCTACCGGGGAAGGAGAGACAGAAATGAGCACAAAAGAAAAAAGGTTGTTAGTTCCAAGTAA		81816	81991

## Sheet: Zebra_vcana
vcana	XM_681519		BX465199.9
	ENSDARG00000070197, ENSDARG00000053153
start	end	exon	Human	Length	sequence	Contig	Start	End	Comment	Intron size
1	0	Exon1	260	0					chr.23;	-1
1	72	Exon2	76	72	ACTGCAAGATGTTGCTAAATATAAAACACATATTGTGGTTGTTCTGCATATACCACTCAACAACTGGACCAG				chr.23;	-1
73	444	Exon3	375	372	TCTCTAGCACATTATTGGAGATGCGTCCTGTCAGTGGCTTATTGTCTGGGAAAGTGACCCTTCCGTGTTACTTCTCCATCATGCCTACCATTGGACCAAGAAACAAAGACGCGTCAGGATACGATTACCTGCGCATTAAGTGGACCAGAATTGATGGGGGTGTGGAGTCTACTGTTCTTGTCACCCAAAATGGTGTCATTAAGATTGGTTCGGGCTACAGGAGCCGTGTATCTGTGCAGAGTCACCCGGAGGACATTGGTGATGCTTCTCTTACTATGGTGAAACTTCGGGCTAGTGATGCCGGAACATACCGATGTGAAGTGATGTTTGGGATCGAGGACACACAAGACACAGTCAATTTAAATGTTGATG				chr.23;	-1
445	619	Exon4	175	175	GCGTGGTGTTTCACTACAGGTCGAAGGTCAGCAGATATATTCTGAACTATGCACAAGCTGTGCAGGCCTGCAGCGATGTTGGAGCGACCATTGCTACATCAGAACAGCTGAGAGCTGCTTATGAAGATGGATTTGACCAGTGTGATGCTGGCTGGATAGCAGATCAAACAGTGAG				chr.23;	-1
620	747	Exon5	128	128	ATACCCAATCACGAGACCCAGGCCTGGCTGTTTTGGAAACCTGCCTGGAAAACCTGGTGTTAGGTCGTATGGCAAACGGAAACCCACAGAAACTTATGATGTGTTCTGTTATGTGGATAAACTTGAGG				chr.23;
748	1041	Exon6	294	294	GTAATGTTTTCTTTGCACCCACACTGCAAAAAATGACCTTTGATGAAGCCAAAGCAGTGTGTGAAAGCAATAATGCAGAGCTGGCCTCACCTGGTCAACTTCACGCTGCCTGGAGGCAGGGCCTAGACCGCTGCGATTATGGCTGGCTTTCTGATGGCAGTGCACGCCATCCTGTCTCAGTACCCAGAAGTCAGTGTGGTGGTGGTCTGCTGGGAGTACGGACCATGTACCGCTACCGAAACCAAACAGGCTTCCCAGATCCCAGTATGAGGCTTGGCGCATACTGTTTCCAAG				chr.23;
1042	1735	Exon7	2961	694	GCACTAAGATTATATTCAACCAGTCATCTTGGATAGATGTCACAATCAAGAGCAGTACCACAATAAAGCCCACCACCCCATTCTTCTCCACAAAGACCACCACAGGCCAGACTCTCATCCCTGATGCCAGTTCCTCTAATGCTATTACTGAAAACAACCTGTCTCCAACTGATGCCCCTTCAATGTTTTCTACAAGCATGGCGCCACCAAAGACAAGCCGCGTCCCCGACAGACTAGAATCTGTCTACACATCATACTCAGCAGCAGTCAGTGTGAAATCAGAGGAAAGCTTCTCCACAACAAAACTTTCAGATTTTGATATTGAAGATTTTGGCGCTGAGAAGGCTGATGATGATGCAAAAGTGCGTGGAGATGTGGTCCGTGGTGAACTTACTACTG…				chr.23;	-1
1736	5649	Exon8	5262	3914	AACACCAGTTAGCTCAGTCAGCAGTGGAGAAGATATTACAGCCACAGTAGTTTTACACAGCACCATAACACCTGAAATGCAAACTGTGTCCTCGAGCACAGATGCAGAAAGTTTCTCTCTGTTCTCAGAGACCGAGCAGGAACCAACTGGTGGTTCTGTTTTAGACTCAACAGCCACTAGCTTTACTGCTCTTGTCACATCTTCTGATATGGCAACCAGCCATATTGCATCGCCTTCAGCAGTGACATCTCAAGCTTCTGTGTCCACCCCTACTTCATCTGTTTCCTTGAAGGACACTGTTGATCAAGTCACTTCAACAAGCTCTGTCTTAATATTCACAGAGGAAGAGGAAGATGAAGATAAGCTGTTTTTGACTGCAACAGCGAGTATGAGACATAC…				chr.23;
5650	5763	Exon9	114	114	GTGTCCACTCCTGTTCTGATGCTGTTTGCTTGAATGGTGGTACATGTATAAAAACAGGCGGTGCTCAAATCTGCATATGTCAACCTGGATACAGTGGTGAACAATGTGAAATAG				chr.23;	-1
5764	5877	Exon10	114	114	ACATTGATGAATGTCACACAAACCCTTGTCGTAATGGAGGAACATGCATTGATGGCCTAAACTCATTCACCTGTCTATGTCTTCCAAGTTATGCAGGAGCACTATGTGAACAAG				chr.23;	-1
5878	6036	Exon11	159	159	ATACTGAAACATGCAGCTATGGCTGGCATAAGTTCCAGGGTCATTGCTACAAATACTTTCCCCATCGACGTAACTGGGACACAGCAGAGCGTGAATGTCGTCTCCAGGGGGCACATCTTGCTAGTGTCCTGTCCCATGATGAGCAGCAATACATCAACC				chr.5;	-1
6037	6119	Exon12	83	83	GTCTTGGCCATGACTACCAGTGGATCGGTCTAAATGATAAGATGTTTGAGAATGATTTCCGGTGGACAGATGGTAGAGTTGTG				chr.5;	-1
6120	6264	Exon13	145	145	CAATATGAAAACTGGAGACCGAACCAGCCGGACAGTTTCTTCTCCTCCGGGGAGGATTGTGTGGTGATGATCTGGCATGAGGACGGCCAGTGGAATGACGTTCCCTGCAACTACCACCTCACTTTCACCTGCAAGAAAGGCACAG				chr.5;	-1
6265	6447	Exon14	183	183	TATCCTGCAGTCAGCCTCCTATTGTTCACAATGCCCGCACGTTTGGCCAGCCACGTCCACGCTATGAGATAAACTCCCTGATCAGGTACCAATGTATGGACGGCTTCATCCAGAGACACGTTCCCACCATTCGCTGCAGAGGCGACGGCTTATGGGACATACCCAGTATTTCCTGCATGAGCC				chr.5;	-1
6448	7562	Exon15	856	1115	CATCCAACTACCAAAGGTCGTATACAAGAAGACTTCAGAGATACAGCGTTTACCGCAATAATCGAAAGAGATCAGCAGAACATTCAGTGGATGTACACAGGCGAAGACACAACCACCACCACCACCACCACAGTGGTAAACACATTCGGACAAAACAATAGTTGCCTTGATAAAACAACCCAAATGCAAGGACCCATTTAATGTATATTGATAGTGGCCTGCATATGACGGACCTGCCTGCTGGGCAAAAAAAAAAAAAAAAAAGATTACTAAAGAAAAAAATATGAAAAAGACCATAACAGGGTTACAGCAAAATATCACTGGAACTCCTTTCAGTGTTTGAATCTTTTACCAGAGATGTCTTTTAGAAACTACAGTACATCAAAAGACACATTCAGC…				chr.5;
				0
				0

## Sheet: Zebra_vcanb
vcanb	NM_214688
	ENSDARG00000009401
start	end	exon	Human	Length	sequence	Contig	Start	End	Comment	Intron size
1	33	Exon1	260	33	GAAAAACTAAAAGATCAGGAACTGGAAAAATAA		16627	16659	Chr:17; 12111626	1127
34	107	Exon2	76	74	GTTTGAGATGATGTTATTGGACGTGAAGCACATCCTCTGGCTGATCTGTGTCTGCAGCGCCTACTCGCAGGATG		17787	17860	Chr:17;	4029
108	488	Exon3	375	381	ACTCTGTTCGCCGGATGCGGGTGGTTCGGAGCTCTTCCCGGGTCCACGGCGCTCTAGCGCAGTCTGTTGTTTTACCGTGTCGTTTTCTGGTGCTGCCGCCGCTACCGGGCTCCTCCGTCATAACTCACTCTGATCACCTGCGCATCAAGTGGACCAAACTCCAGAGCCATGGGGAAGCCGTCGCTGTGGTGGCCCAGAACGGCATCATCAAAATGGGCCAAGAGTATATGGGCCGGGTGTCAGTGCCCAGCCGACCGGAAGACCAAGGGGACGCTTCTCTGACCATCTCCAGACTCAGGGCCAGTGACGCCGGGGTGTATCGCTGCGAGGTCATGCACGGCATTGAGGACACTCAGGACTCCATTACTCTGGATGTCAGTG		21890	22270	Chr:17;	9108
489	663	Exon4	175	175	GTGTTGTGTTTCATTACCGGGCGAACACCAGCCGCTACAGTCTGAACTTCACACGAGCTCAGCAGGCGTGTGCAGATGTGGACTCCAGCATCGCCACCCCTGAACAGCTTTATTCAGCATACGAGGACGGATTCGAGCAGTGTGACGCCGGATGGATGGCCGACCAAACCGTCAG		31379	31553	Chr:17;	1688
664	795	Exon5	128	132	ATATCCCATCATTAGGCCACGTGACGGTTGTCATGGTGATAAGTGGATGAAGCCGGGGGTCAAATCATACGATGTCAGGAACGCCTACGAGAAGTATGACGTTTACTGCTATGTGGGAAAACTACAAGGTGA		33242	33383	Chr:17; 12094879
796	1079	Exon6	294	284	GGTGTTCTTCATTGATCAGAAACTGTCTCTGGACGAGGCCCGCTCGGCGTGTGTGGGTCAGGACTCAGTGTTGGCGTCTCCTGGTCATCTTCATGCCGCCTGGAGAGACGGCATGGACCAATGCGATTTCGGCTGGTTGTCGGACGGCAGCGCTCGATACCCGGTCTCCGTTCCCAGACTGCAGTGCGGCCGAGGACAACTGGGCGTCAGGACCATGTACCGCAACGCCGACCGGACGGGCTACCCTTTACCCACAATGAAACTAGGAGCCTACTGTTTCAGAG		30739	31453	gap
1080	3824	Exon7	2961	2745	GACGGGATCCTACAACTGCACCCACAGCTGGACCCACAACACCTACAGTTCCCTCGGACGTCCTTAAGATTTCCTCCCTGGAAGTAATGTCTTCTGCGCCAACCGATGACACCATAGAAGAACCACCTTCAATGTTCTCTGCAAGCATGGCACCACGTGACAAACCCACTCCTGAAGCATATCCCACAATTGTTACAACTCAAACTGGGGGGATTTTGGATACACCTTCCCCAACATTTGGTGACTATGATGATAATAGTAACTTAATGGTGCAAGGGGCACCTGACCTTTCACTCCAGGGTACCGTGGGCTCCACCACAATGGTAACCCCATCTTATTACGACTCTATTTTCTCTATCAAACTTCCTCCTCAACCCACAAAAGGGGTCAAGAATCCTT…		35581	37627	chr.10;	107
3825	3824	Exon8	5262	0
3825	3938	Exon9	114	114	ATCACGCACTTTGCTCGGTCAGTGTGTGTGAAAACGGCGGAACATGCTTCTCCAGCAGAAAAGGAAATGTTTGTGTCTGCATGCCTGGATTTAGTGGGGAACGCTGTGAAAATG		37735	37848	chr.10;	91
3939	4052	Exon10	114	114	ATGTCGATGAATGCCAGTCGAATCCTTGCCGCAATGGTGCAACATGCATTGATGGAATAAACTCTTTCAAATGTGTCTGCCTACCCAGCTATTCAGGATCCCTCTGTGAACAAG		37940	38053	chr.10;	12805
4053	4211	Exon11	159	159	ATACGGAGGTGTGCGACTTTGGTTGGCAGAAGTTTCAGAGCCACTGCTATAAGTACTTCACCCACCGGCGGACGTGGGAGGCAGCAGAAAGAGAGTGTCGTCTGCAGGGCGGACACCTGACCAGCGTCCTGTCCCACGAGGAGCAGCTCTTCGTAAATC		50859	51017	chr.10;	4580
4212	4294	Exon12	83	83	GTTTGGGTCATGACTATCAGTGGATCGGCCTGAATGATAAAATGTTTGACAATGATTTCCGCTGGACTGATGGACATCCTATG		55598	55673	chr.10;	5015
4295	4439	Exon13	145	145	CAATTCGAGAACTGGCGTGATGGTCAGCCGGACAGCTTCTTCTCCACCGGTGAGGACTGTGTGGTCATGATCTGGCATGAGAGCGGACAGTGGAACGATGTGCCCTGCAACTACCACCTGACCTTCACCTGTAAGAAGGGCACAG		60689	60833	chr.10;	1633
4440	4622	Exon14	183	183	TGTCCTGCGGTCAGCCTCCTCTCATAAAGGACGCTCAAGTCTATGGCAGCATGAAGCCGCGATACGAGATCAACTCTCTGGTTCGATATCACTGTAAAGAAGGCTTCATCCAGAGACATGTCCCTACTATCAGATGCAGAGAAGACGGACAGTGGGACAAGCCCAAAATCACATGCTTGAATC		62467	62649	chr.10;	2007
4623	5614	Exon15	856	992	CGTCCACCTTCCAGAAGATGTATGCACACAAATACCAAAACAACAACTATTACAACAGCAGTAAGAGACGCTTCAGTGAATCTCAGTACCGCCATCGCTGGTCAAAAACAGCAGAAGAACTCAAACACTGATCTGCATCCAGATCTACTTCACGTCTATCTTTCAAGACAAAACATGTGCCTGATGAATGTTTTATAGAGCCGCAAAGTGAATTTCCCTGAGGGACTGCAAGAAAAAAATAATGATAACAATAAAAAACCACCACACACAGCCACTGAGAGTGTACTTTGACTATGCAAATGAATACATTGCTATTTAATAATACTGTCTTAATGTTTGGATGTTGGAATAGGGGGCGGGGCTTAAATGTATATAGTAGAAATGAGGATCAAGTCAACG…		64657	65293	chr.10;
				4713	ATGATGTTGTTGGACGTGAAGCACATCCTCTGGCTGATCTGTGTCTGCAGCGCCTACTCGCAGGATGACTCTGTTCGCCGGATGCGGGTGGTTCGGAGCTCTTCCCGGGTCCACGGCGCTCTAGCGCAGTCTGTTGTTTTACCGTGTCGTTTTCTGGTGCTGCCGCCACTACCTGGCTCCTCCGTCATAACTCACTCTGATCACCTGCGCATCAAGTGGACCAAACTCCAGAGCCATGGGGAAGCCGTCGCTGTGGTGGCCCAGAACGGCATCGTCAAAATGGGCCAAGAGTATATGGGCCGGGTGTCAGTGCCCAGCCGACCGGAAGACCAAGGGGACGCTTCTCTGACCATCTCCAGACTCAGGGCCAGTGACGCCGGGGTGTATCGCTGCGAGGTC…
				1570	MMLLDVKHILWLICVCSAYSQDDSVRRMRVVRSSSRVHGALAQSVVLPCRFLVLPPLPGSSVITHSDHLRIKWTKLQSHGEAVAVVAQNGIVKMGQEYMGRVSVPSRPEDQGDASLTISRLRASDAGVYRCEVMHGIEDTQDSITLDVSGVVFHYRANTSRYSLNFTQAQQACADVDSSIATPEQLYSAYEDGFEQCDAGWMADQTVRYPIIRPRDGCHGDKWMKPGVKSYDVRNAYEKYDVYCYVGKLQGEVFFIDQKLSLDEARSACVGQDSVLASPGHLHAAWRDGMDQCDFGWLSDGSARYPVSVPRLQCGRGQLGVRTMYRNADRTGYPLPTMKLGAYCFRGRDPTTAPTAGPTTPTVPSDVLKISSLEVMSSAPTDDTIEEPPSMFSASMAPR…
